# Supplementary material for: An Uncertainty Modeling Framework for Intracardiac Electrogram Analysis
Source: Bioengineering (Basel). 2020 Jun 26;7(2):62. doi: 10.3390/bioengineering7020062 (PMC7355499; doi:10.3390/bioengineering7020062)
Supplement: Supplementary file 1 [file bioengineering-07-00062-s001.zip]

Archive with 1 entries (1 files):
- bioengineering-830348-supplementary.avi
